# Supplementary material for: An Analysis of Water Collection Labor among Women and Children in 24 Sub-Saharan African Countries
Source: PLoS One. 2016 Jun 1;11(6):e0155981. doi: 10.1371/journal.pone.0155981 (PMC4889070; doi:10.1371/journal.pone.0155981)
Supplement: S1 Appendix — (XLSX) [file pone.0155981.s001.xlsx]

## Sheet: Total HHs
Country	Year of survey	Pop. In Millions	Population	% Rural	% Urban	Avg rural HH size	Avg urban HH size	# of rural HHs	# of urban HHs	# of Total HHs	% of all HHs w/o H20 on plot	Total # of HH w/o H20 on-plot	Total # HHs w/o H20 and > 30min.	Total # HHs w/o H20 > 30min. AF collects water	% of HHs w/o H20 >30min. AF collects water	Total # HHs w/o H20 > 30min. child collects water	% of HHs w/o H20 >30min. Child collects water
Burkina Faso	2006	13.82	13820000	0.71	0.29	5.9	5.1	1.66308e+06	785843	2.44893e+06	0.876941	2.14757e+06	666047	557907	0.837638	62299.7	0.0935364
Burundi	2005	7.77	7770000	0.88	0.12	4.7	5.2	1.45481e+06	179308	1.63412e+06	0.935012	1.52792e+06	535742	306047	0.571259	181702	0.339161
Cameroon	2006	18.61	18610000	0.46	0.54	5.4	4.6	1.5853e+06	2.18465e+06	3.76995e+06	0.780922	2.94404e+06	586911	301708	0.514061	154453	0.263162
CAR	2006	4.032	4032000	0.6	0.4	4.2	5.2	576000	310154	886154	0.9485	840517	196700	149596	0.76053	29014.3	0.147506
Cote d'Ivoire	2006	17.66	17660000	0.47	0.53	5.9	5.5	1.40681e+06	1.70178e+06	3.1086e+06	0.389855	1.2119e+06	250013	224808	0.899183	15613.4	0.0624504
Ethiopia	2011	89.39	89390000	0.81	0.19	5	3.8	14481180	4469500	18950680	0.874434	1.65711e+07	6.65628e+06	4.73088e+06	0.710739	1.32142e+06	0.198523
Gambia	2005/06	1.437	1437000	0.41	0.59	8.9	6	66198.9	141305	207504	0.587181	121842	18965.5	16204.2	0.854402	1354.13	0.0713994
Ghana	2008	23.11	23110000	0.47	0.53	4.7	3.9	2311000	3.14059e+06	5.45159e+06	0.732609	3.99388e+06	351758	265138	0.753751	29836.7	0.0848216
Guinea-Bissau	2006	1.453	1453000	0.63	0.37	7.8	7.4	117358	72650	190008	0.771471	146585	20925.4	18622.2	0.889932	1842.58	0.0880547
Lesotho	2009	1.99	1990000	0.73	0.27	5.1	3.7	284843	145216	430059	0.754154	324331	54081.2	41642.5	0.77	4652.39	0.086026
Liberia	2007	5.782	5782000	0.51	0.49	4.9	5.4	601800	524663	1.12646e+06	0.887397	999620	37830.9	17411.6	0.460248	12428.7	0.328533
Madagascar	2008/09	19.93	19930000	0.66	0.34	4.9	4.5	2.68445e+06	1.50582e+06	4.19027e+06	0.804534	3.37122e+06	148383	102628	0.691642	18108.6	0.12204
Malawi	2006	18.83	18830000	0.84	0.16	4.8	4.6	3295250	654957	3.95021e+06	0.936891	3.70091e+06	1.28517e+06	1.1389e+06	0.886184	65484.7	0.050954
Mali	2006	12.33	12330000	0.61	0.39	5.6	5.7	1.34309e+06	843632	2.18672e+06	0.534414	1.16862e+06	51175.5	31446.4	0.614481	17899.8	0.349772
Mauritania	2007	3.33	3330000	0.41	0.59	5.6	5.7	243804	344684	588488	0.430287	253219	134424	94688	0.704399	12864.4	0.0957001
Mozambique	2008	22.76	22760000	0.68	0.32	4.5	4.9	3.43929e+06	1.48637e+06	4.92566e+06	0.910595	4.48528e+06	1.76145e+06	1.53759e+06	0.872912	129544	0.0735441
Namibia	2006/07	2.053	2053000	0.54	0.46	4.9	4.2	226249	224852	451101	0.435759	196571	34017.2	19900.9	0.585024	6206.94	0.182465
Niger	2006	12.53	12530000	0.82	0.18	6.1	6.7	1.68436e+06	336627	2.02099e+06	0.863374	1.74487e+06	527635	276970	0.524928	171305	0.324666
Nigeria	2007	147.2	147200000	0.53	0.47	4.7	4.3	1.65991e+07	1.60893e+07	3.26885e+07	0.80617	2.63524e+07	6.26141e+06	2.92407e+06	0.466999	1.04565e+06	0.166999
Sao Tome & Principe	2008/09	0.168	168000	0.35	0.65	3.6	4	16333.3	27300	43633.3	0.649893	28357	5503.54	3836.64	0.697123	569.954	0.103561
Sierra Leone	2005/06	5.12	5120000	0.6	0.4	6.1	6	503607	341333	844940	0.883046	746121	77138	50658.7	0.656729	17065.4	0.221233
Somalia	2006	8.688	8688000	0.61	0.39	5.4	6	981422	564720	1.54614e+06	0.851207	1.31609e+06	608580	368937	0.606226	34447.9	0.0566038
Swaziland	2006/07	1.118	1118000	0.79	0.21	5.6	3	157718	78260	235978	0.567496	133916	32401	23263	0.717971	3656.14	0.11284
Zimbabwe	2009	12.89	12890000	0.67	0.33	4.5	3.9	1.91918e+06	1.09069e+06	3.00987e+06	0.631706	1.90135e+06	413280	336500	0.814218	21165.7	0.051214
														1.35394e+07		3.35859e+06
Key
Column B - Population is based on World Bank data for the year that the survey was done in each country
Column E, F, G & H - come from the DHS or MICS data sets
Columns I & J - Total population X Percent urban or rural divided by average household size.
Column K - sum of column I & J
Column L - is the sum of total urban HHs and rural HHs without water (on sheets 2 & 3)
Column M - is the sume of total urban and rural HHs without water and reporting collection times of greater than 30 minutes
Column N - is the sum of the total urban and rural HHs w/o water, where an adult female (AF) is the primary collector and HH reports collection times of greater than 30 minutes
Column O - is the sum of the total urban and rural HHs w/o water, where a child is the primary collector and HH reports collection times of greater than 30 minutes

## Sheet: Urban HHs
Country	Year of survey	Pop. In Millions	Population	% Urban	Avg urban HH size	# of urban HHs	% urban HHs w/o H20 on-plot	# urban HH w/o H20 on plot	% urban HHs w/o H20 and > 30min.	# urban HHs w/o H20 and > 30min.	% of Urb HHs w/o H20 > 30 min AF collects water	# of Urb HHs w/o H20 > 30 min AF collects water	% of Urb HHs w/o H20 > 30min. child collects water	# Urb HHs w/o H20 > 30min. child collects water
Burkina Faso	2006	13.82	13820000	0.29	5.1	785843	0.68	534373	0.22	117562	0.64	75239.8	0.25	29390.5
Burundi	2005	7.77	7770000	0.12	5.2	179308	0.57	102205	0.22	22485.2	0.6	13491.1	0.32	7195.26
Cameroon	2006	18.61	18610000	0.54	4.6	2.18465e+06	0.68	1.48556e+06	0.13	193123	0.4	77249.3	0.29	56005.7
CAR	2006	4.032	4032000	0.4	5.2	310154	0.89	276037	0.14	38645.2	0.64	24732.9	0.26	10047.7
Cote d'Ivoire	2006	17.66	17660000	0.53	5.5	1.70178e+06	0.15	255267	0.08	20421.4	0.89	18175	0.09	1837.92
Ethiopia	2011	89.39	89390000	0.19	3.8	4469500	0.5	2234750	0.22	491645	0.72	353984	0.18	88496.1
Gambia	2005/06	1.437	1437000	0.59	6	141305	0.45	63587.2	0.17	10809.8	0.82	8864.06	0.08	864.787
Ghana	2008	23.11	23110000	0.53	3.9	3.14059e+06	0.58	1.82154e+06	0.05	91077.1	0.65	59200.1	0.07	6375.4
Guinea-Bissau	2006	1.453	1453000	0.37	7.4	72650	0.58	42137	0.1	4213.7	0.85	3581.64	0.12	505.644
Lesotho	2009	1.99	1990000	0.27	3.7	145216	0.37	53730	0.1	5373	0.77	4137.21	0.05	268.65
Liberia	2007	5.782	5782000	0.49	5.4	524663	0.85	445964	0.06	26757.8	0.39	10435.5	0.39	10435.5
Madagascar	2008/09	19.93	19930000	0.34	4.5	1.50582e+06	0.67	1.0089e+06	0.03	30267	0.62	18765.6	0.13	3934.71
Malawi	2006	18.83	18830000	0.16	4.6	654957	0.72	471569	0.26	122608	0.85	104217	0.06	7356.47
Mali	2006	12.33	12330000	0.39	5.7	843632	0.43	362762	0.03	10882.8	0.52	5659.08	0.46	5006.11
Mauritania	2007	3.33	3330000	0.59	5.7	344684	0.19	65490	0.39	25541.1	0.51	13026	0.12	3064.93
Mozambique	2008	22.76	22760000	0.32	4.9	1.48637e+06	0.75	1.11478e+06	0.28	312137	0.84	262195	0.09	28092.3
Namibia	2006/07	2.053	2053000	0.46	4.2	224852	0.19	42722	0.04	1708.88	0.68	1162.04	0.04	68.3551
Niger	2006	12.53	12530000	0.18	6.7	336627	0.53	178412	0.06	10704.7	0.28	2997.33	0.55	5887.6
Nigeria	2007	147.2	147200000	0.47	4.3	1.60893e+07	0.73	1.17452e+07	0.16	1.87923e+06	0.46	864446	0.16	300677
Sao Tome & Principe	2008/09	0.168	168000	0.65	4	27300	0.59	16107	0.22	3543.54	0.69	2445.04	0.1	354.354
Sierra Leone	2005/06	5.12	5120000	0.4	6	341333	0.74	252587	0.11	27784.5	0.42	11669.5	0.33	9168.9
Somalia	2006	8.688	8688000	0.39	6	564720	0.61	344479	0.3	103344	0.49	50638.4	0.04	4133.75
Swaziland	2006/07	1.118	1118000	0.21	3	78260	0.24	18782.4	0.07	1314.77	0.67	880.895	0.18	236.658
Zimbabwe	2009	12.89	12890000	0.33	3.9	1.09069e+06	0.23	250859	0.2	50171.8	0.7	35120.3	0.06	3010.31
												2.02231e+06		582415

## Sheet: Rural HHs
Country	Year of survey	Pop. In Millions	Population	% Rural	Avg rural HH size	# of rural HHs	% rural HHs w/o H20 on-plot	# rural HH w/o H20 on plot	% rural HHs w/o H20 and > 30min.	# rural HHs w/o H20 and > 30min.	% of Rur HHs w/o H20 > 30min. AF collects water	# of Rur HHs w/o H20 > 30min. AF collects water	% Rur HHs w/o H20 > 30min. child collects water	# Rur HHs w/o H20 > 30min. child collects water
Burkina Faso	2006	13.82	13820000	0.71	5.9	1.66308e+06	0.97	1.61319e+06	0.34	548485	0.88	482667	0.06	32909.1
Burundi	2005	7.77	7770000	0.88	4.7	1.45481e+06	0.98	1.42571e+06	0.36	513256	0.57	292556	0.34	174507
Cameroon	2006	18.61	18610000	0.46	5.4	1.5853e+06	0.92	1.45847e+06	0.27	393788	0.57	224459	0.25	98446.9
CAR	2006	4.032	4032000	0.6	4.2	576000	0.98	564480	0.28	158054	0.79	124863	0.12	18966.5
Cote d'Ivoire	2006	17.66	17660000	0.47	5.9	1.40681e+06	0.68	956633	0.24	229592	0.9	206633	0.06	13775.5
Ethiopia	2011	89.39	89390000	0.81	5	14481180	0.99	1.43364e+07	0.43	6.16464e+06	0.71	4.37689e+06	0.2	1.23293e+06
Gambia	2005/06	1.437	1437000	0.41	8.9	66198.9	0.88	58255	0.14	8155.7	0.9	7340.13	0.06	489.342
Ghana	2008	23.11	23110000	0.47	4.7	2311000	0.94	2172340	0.12	260681	0.79	205938	0.09	23461.3
Guinea-Bissau	2006	1.453	1453000	0.63	7.8	117358	0.89	104448	0.16	16711.7	0.9	15040.6	0.08	1336.94
Lesotho	2009	1.99	1990000	0.73	5.1	284843	0.95	270601	0.18	48708.2	0.77	37505.3	0.09	4383.74
Liberia	2007	5.782	5782000	0.51	4.9	601800	0.92	553656	0.02	11073.1	0.63	6976.07	0.18	1993.16
Madagascar	2008/09	19.93	19930000	0.66	4.9	2.68445e+06	0.88	2.36232e+06	0.05	118116	0.71	83862.2	0.12	14173.9
Malawi	2006	18.83	18830000	0.84	4.8	3295250	0.98	3229345	0.36	1.16256e+06	0.89	1.03468e+06	0.05	58128.2
Mali	2006	12.33	12330000	0.61	5.6	1.34309e+06	0.6	805854	0.05	40292.7	0.64	25787.3	0.32	12893.7
Mauritania	2007	3.33	3330000	0.41	5.6	243804	0.77	187729	0.58	108883	0.75	81662	0.09	9799.44
Mozambique	2008	22.76	22760000	0.68	4.5	3.43929e+06	0.98	3.3705e+06	0.43	1.44932e+06	0.88	1.2754e+06	0.07	101452
Namibia	2006/07	2.053	2053000	0.54	4.9	226249	0.68	153849	0.21	32308.4	0.58	18738.8	0.19	6138.59
Niger	2006	12.53	12530000	0.82	6.1	1.68436e+06	0.93	1.56646e+06	0.33	516930	0.53	273973	0.32	165418
Nigeria	2007	147.2	147200000	0.53	4.7	1.65991e+07	0.88	1.46073e+07	0.3	4.38218e+06	0.47	2.05962e+06	0.17	744970
Sao Tome & Principe	2008/09	0.168	168000	0.35	3.6	16333.3	0.75	12250	0.16	1960	0.71	1391.6	0.11	215.6
Sierra Leone	2005/06	5.12	5120000	0.6	6.1	503607	0.98	493534	0.1	49353.4	0.79	38989.2	0.16	7896.55
Somalia	2006	8.688	8688000	0.61	5.4	981422	0.99	971608	0.52	505236	0.63	318299	0.06	30314.2
Swaziland	2006/07	1.118	1118000	0.79	5.6	157718	0.73	115134	0.27	31086.2	0.72	22382.1	0.11	3419.48
Zimbabwe	2009	12.89	12890000	0.67	4.5	1.91918e+06	0.86	1.65049e+06	0.22	363108	0.83	301380	0.05	18155.4
												1.1517e+07		2.77617e+06
